# Supplementary material for: A new genus and species of Brontinae from Borneo (Coleoptera, Silvanidae)
Source: Zookeys. 2018 Dec 11;(805):45–57. doi: 10.3897/zookeys.805.28757 (PMC6299064; doi:10.3897/zookeys.805.28757)
Supplement: XML Treatment for Borneophanus [file zookeys.805.28757-treatment1.xml]

<!DOCTYPE tp:taxon-treatment
  PUBLIC "-//TaxonX//DTD Taxonomic Treatment Publishing DTD v0 20100105//EN" "tax-treatment-NSO.dtd">
<tp:taxon-treatment xmlns:tp="http://www.plazi.org/taxpub"><tp:treatment-meta><kwd-group><label>Taxon classification</label><kwd><named-content xmlns:xlink="http://www.w3.org/1999/xlink" content-type="kingdom">Animalia</named-content></kwd><kwd><named-content xmlns:xlink="http://www.w3.org/1999/xlink" content-type="order">Coleoptera</named-content></kwd><kwd><named-content xmlns:xlink="http://www.w3.org/1999/xlink" content-type="family">Silvanidae</named-content></kwd></kwd-group><mixed-citation publication-type="journal"><person-group><name><surname>Yoshida</surname><given-names>Takahiro</given-names></name><name><surname>Hirowatari</surname><given-names>Toshiya</given-names></name></person-group><article-title>A new genus and species of <tp:taxon-name><tp:taxon-name-part taxon-name-part-type="subfamily">Brontinae</tp:taxon-name-part></tp:taxon-name> from Borneo (<tp:taxon-name><tp:taxon-name-part taxon-name-part-type="order">Coleoptera</tp:taxon-name-part></tp:taxon-name>, <tp:taxon-name><tp:taxon-name-part taxon-name-part-type="family">Silvanidae</tp:taxon-name-part></tp:taxon-name>)</article-title><source>Zookeys</source><day>11</day><month>12</month><year>2018</year><volume>2018</volume><issue>805</issue><fpage>45</fpage><lpage>57</lpage><pub-id pub-id-type="doi">10.3897/zookeys.805.28757</pub-id></mixed-citation></tp:treatment-meta><tp:nomenclature><tp:taxon-name>
            <tp:taxon-name-part taxon-name-part-type="genus" reg="Borneophanus">Borneophanus</tp:taxon-name-part>
            <object-id xmlns:xlink="http://www.w3.org/1999/xlink" content-type="zoobank" xlink:type="simple">http://zoobank.org/E5B80A06-C636-4CFF-AA37-A3A86EB7EB49</object-id>
          </tp:taxon-name><tp:taxon-status xmlns:xlink="http://www.w3.org/1999/xlink" xlink:type="simple">gen. n.</tp:taxon-status></tp:nomenclature><tp:treatment-sec sec-type="type species" id="SECID0EALAC"><title>Type species.</title><p><italic><tp:taxon-name><tp:taxon-name-part taxon-name-part-type="genus" reg="Borneophanus">Borneophanus</tp:taxon-name-part><tp:taxon-name-part taxon-name-part-type="species" reg="spinosus">spinosus</tp:taxon-name-part></tp:taxon-name></italic> Yoshida &amp; Hirowatari, sp. n.</p></tp:treatment-sec><tp:treatment-sec sec-type="diagnosis" id="SECID0ERLAC"><title>Diagnosis.</title><p>Among telephanine genera, this new genus shares the following character states with <italic><tp:taxon-name><tp:taxon-name-part taxon-name-part-type="genus" reg="Telephanus">Telephanus</tp:taxon-name-part></tp:taxon-name></italic>, <italic><tp:taxon-name><tp:taxon-name-part taxon-name-part-type="genus" reg="Psammoecus">Psammoecus</tp:taxon-name-part></tp:taxon-name></italic>, and <italic><tp:taxon-name><tp:taxon-name-part taxon-name-part-type="genus" reg="Indophanus">Indophanus</tp:taxon-name-part></tp:taxon-name></italic> Pal, 1982: apical maxillary palpomere securiform; apical labial palpomere securiform; scutellary striole absent (some species of Malagasy <italic><tp:taxon-name><tp:taxon-name-part taxon-name-part-type="genus" reg="Telephanus">Telephanus</tp:taxon-name-part></tp:taxon-name></italic> have a scutellary striole). This new genus differs from these genera by the combination of the following character states: distinct pair of longitudinal frontal lines present (absent in <italic><tp:taxon-name><tp:taxon-name-part taxon-name-part-type="genus" reg="Telephanus">Telephanus</tp:taxon-name-part></tp:taxon-name></italic>); scutellar shield with a transverse carina and excavate posteriorly (flat in <italic><tp:taxon-name><tp:taxon-name-part taxon-name-part-type="genus" reg="Psammoecus">Psammoecus</tp:taxon-name-part></tp:taxon-name></italic>); antennomere IV normal (markedly long, approximately twice as long as combined length of II and III in <italic><tp:taxon-name><tp:taxon-name-part taxon-name-part-type="genus" reg="Indophanus">Indophanus</tp:taxon-name-part></tp:taxon-name></italic>) (<xref ref-type="bibr" rid="B11">Thomas and Nearns 2008</xref>; <xref ref-type="bibr" rid="B6">Sen Gupta and Pal 1996</xref>). In addition, this new genus possesses the following characteristic morphology: the asymmetric shaped antennomere X (somewhat asymmetric in <italic><tp:taxon-name><tp:taxon-name-part taxon-name-part-type="genus" reg="Bolianus">Bolianus</tp:taxon-name-part></tp:taxon-name></italic>); the sharply protruding elytral apices; the non-folded internal sac; the partly coiled flagellum; and the very long and rolled up spermathecal duct.</p></tp:treatment-sec><tp:treatment-sec sec-type="description" id="SECID0EXNAC"><title>Description.</title><p>Body densely covered with pubescence. Head (Figs <xref ref-type="fig" rid="F1">1</xref>–<xref ref-type="fig" rid="F3">3</xref>) with indistinct frontoclypeal suture, with distinct pair of longitudinal frontal lines; eyes somewhat small, hemispherical; temples moderate in size; labrum (Fig. <xref ref-type="fig" rid="F3">3B</xref>) rectangular; antenna (Fig. <xref ref-type="fig" rid="F3">3A</xref>) long, with long scape; antennomere X asymmetrically enlarged; mandible (Fig. <xref ref-type="fig" rid="F3">3C, D</xref>) tridentate, with a ventral tooth and an inner lateral tooth near apex, ventrally with asperities near the inner tooth, with fine, random punctation, dorsolaterally with medium length to long setae, dorsally with a mycangium near base; maxilla (Fig. <xref ref-type="fig" rid="F3">3E</xref>) with lacinia and galea; galea divided into distigalea and basigalea; maxillary palp 4-segmented; apical palpomere securiform, dorsally and largely with digitiform sensilla on middle of apical palpomere; labium (Fig. <xref ref-type="fig" rid="F3">3F</xref>) divided from ligula; prementum widened distally; articulation of palps tight; labial palp 3-segmented; palpomere 2 extended outwards strongly and broadly, with large distal area; palpomere 3 securiform, strongly widened distally; mentum widened proximally, widest near base. Pronotum (Figs <xref ref-type="fig" rid="F1">1A</xref>, <xref ref-type="fig" rid="F2">2</xref>) without teeth on lateral margins, with rounded anterior angles, densely covered with setae of various lengths, without microsculpture. Thoracic ventrites (Fig. <xref ref-type="fig" rid="F1">1B</xref>) with narrowly separated pro- and mesocoxal cavities, with somewhat widely separated metacoxal cavities. Scutellar shield (Figs <xref ref-type="fig" rid="F1">1A</xref>, <xref ref-type="fig" rid="F2">2</xref>) with a transverse carina, excavate posteriorly. Legs (Figs <xref ref-type="fig" rid="F1">1</xref>, <xref ref-type="fig" rid="F4">4A, B</xref>) somewhat thin; tarsomeres 2 and 3 lobed, not bilobed. Abdominal ventrites (Fig. <xref ref-type="fig" rid="F4">4A</xref>) with somewhat wide intercoxal process, without sexual dimorphism. Elytra (Figs <xref ref-type="fig" rid="F1">1A</xref>, <xref ref-type="fig" rid="F2">2</xref>) long, without scutellary striole; lateral margins very narrowly explanate; apices somewhat elongate and narrowly rounded, with short setae on interstices. Male tergite and sternite VIII square and not divided (Fig. <xref ref-type="fig" rid="F4">4D</xref>); spiculum gastrale (Fig. <xref ref-type="fig" rid="F4">4E</xref>) thin and Y-shaped, with branches covered with membrane; median lobe (Fig. <xref ref-type="fig" rid="F4">4H</xref>) without setae; internal sac (Fig. <xref ref-type="fig" rid="F4">4H</xref>) not folded, with partly coiled flagellum, exposed around apex of median lobe; parameres (Fig. <xref ref-type="fig" rid="F4">4F, G</xref>) flat. Female with elongate gonostyli (Fig. <xref ref-type="fig" rid="F6">6B</xref>); gonocoxite <!--PageBreak-->(Fig. <xref ref-type="fig" rid="F6">6B</xref>) with setae of various lengths; spermathecal duct (Figs <xref ref-type="fig" rid="F6">6A</xref>, <xref ref-type="fig" rid="F7">7A</xref>) connected to basal portion of bursa copulatrix, very long, rolled up and forming large ellipsoid.</p><fig id="F1" position="float" orientation="portrait"><label>Figure 1.</label><caption><p>Habitus of <italic><tp:taxon-name><tp:taxon-name-part taxon-name-part-type="genus" reg="Borneophanus">Borneophanus</tp:taxon-name-part><tp:taxon-name-part taxon-name-part-type="species" reg="spinosus">spinosus</tp:taxon-name-part></tp:taxon-name></italic> gen. et sp. n., holotype, male. <bold>A</bold> dorsal <bold>B</bold> ventral aspect.</p></caption><graphic xmlns:xlink="http://www.w3.org/1999/xlink" xlink:href="zookeys-805-045-g001.jpg" position="float" orientation="portrait" xlink:type="simple" id="oo_248729.jpg"/></fig><fig id="F2" position="float" orientation="portrait"><label>Figure 2.</label><caption><p>Close-up image of head, pronotum, scutellar shield and basis of elytra of <italic><tp:taxon-name><tp:taxon-name-part taxon-name-part-type="genus" reg="Borneophanus">Borneophanus</tp:taxon-name-part><tp:taxon-name-part taxon-name-part-type="species" reg="spinosus">spinosus</tp:taxon-name-part></tp:taxon-name></italic> gen. et sp. n., holotype, male.</p></caption><graphic xmlns:xlink="http://www.w3.org/1999/xlink" xlink:href="zookeys-805-045-g002.jpg" position="float" orientation="portrait" xlink:type="simple" id="oo_248730.jpg"/></fig><fig id="F3" position="float" orientation="portrait"><label>Figure 3.</label><caption><p>Antenna and mouth parts of <italic><tp:taxon-name><tp:taxon-name-part taxon-name-part-type="genus" reg="Borneophanus">Borneophanus</tp:taxon-name-part><tp:taxon-name-part taxon-name-part-type="species" reg="spinosus">spinosus</tp:taxon-name-part></tp:taxon-name></italic> gen. et sp. n., paratype, male. <bold>A</bold> Right antenna <bold>B</bold> labrum, dorsal view <bold>C, D</bold> right mandible, ventral view (<bold>C</bold>) and dorsal view (<bold>D</bold>) <bold>E</bold> right maxilla, dorsal view <bold>F</bold> labium, ventral view. An arrow indicates digitiform sensilla.</p></caption><graphic xmlns:xlink="http://www.w3.org/1999/xlink" xlink:href="zookeys-805-045-g003.jpg" position="float" orientation="portrait" xlink:type="simple" id="oo_248731.jpg"/></fig><fig id="F4" position="float" orientation="portrait"><label>Figure 4.</label><caption><p>Tarsomeres and abdominal parts including the male genital structures of <italic><tp:taxon-name><tp:taxon-name-part taxon-name-part-type="genus" reg="Borneophanus">Borneophanus</tp:taxon-name-part><tp:taxon-name-part taxon-name-part-type="species" reg="spinosus">spinosus</tp:taxon-name-part></tp:taxon-name></italic> gen. et sp. n., holotype. <bold>A, B</bold> Tarsomeres, dorsal view (<bold>A</bold>) and lateral view (<bold>B</bold>) <bold>C</bold> abdominal ventries <bold>D</bold> eighth abdominal segments, ventral view <bold>E</bold> spiculum gastrale, ventral view <bold>F</bold> tegmen, ventral view <bold>G</bold> paramere, dorsal view <bold>H</bold> median lobe and internal sac, ventral view.</p></caption><graphic xmlns:xlink="http://www.w3.org/1999/xlink" xlink:href="zookeys-805-045-g004.jpg" position="float" orientation="portrait" xlink:type="simple" id="oo_248732.jpg"/></fig><fig id="F5" position="float" orientation="portrait"><label>Figure 5.</label><caption><p><abbrev xmlns:xlink="http://www.w3.org/1999/xlink" xlink:title="scanning electron microscopy" id="ABBRID0EUFAE" xlink:type="simple">SEM</abbrev> images of apical palpomere of left maxillae (<bold>A–C</bold>) and a right maxilla (<bold>D</bold>), dorsal view, with digitiform sensilla. <bold>A</bold><italic><tp:taxon-name><tp:taxon-name-part taxon-name-part-type="genus" reg="Psammoecus">Psammoecus</tp:taxon-name-part><tp:taxon-name-part taxon-name-part-type="species" reg="dentatus">dentatus</tp:taxon-name-part></tp:taxon-name></italic><bold>B</bold><italic><tp:taxon-name><tp:taxon-name-part taxon-name-part-type="genus" reg="Telephanus">Telephanus</tp:taxon-name-part><tp:taxon-name-part taxon-name-part-type="species" reg="paradoxus">paradoxus</tp:taxon-name-part></tp:taxon-name></italic><bold>C</bold><italic><tp:taxon-name><tp:taxon-name-part taxon-name-part-type="genus" reg="Australohyliota">Australohyliota</tp:taxon-name-part><tp:taxon-name-part taxon-name-part-type="species" reg="mcleayi">mcleayi</tp:taxon-name-part></tp:taxon-name></italic><bold>D</bold><italic><tp:taxon-name><tp:taxon-name-part taxon-name-part-type="genus" reg="Cucujus">Cucujus</tp:taxon-name-part><tp:taxon-name-part taxon-name-part-type="species" reg="bicolor">bicolor</tp:taxon-name-part></tp:taxon-name></italic>. Circles indicate digitiform sensilla.</p></caption><graphic xmlns:xlink="http://www.w3.org/1999/xlink" xlink:href="zookeys-805-045-g005.jpg" position="float" orientation="portrait" xlink:type="simple" id="oo_248733.jpg"/></fig><fig id="F6" position="float" orientation="portrait"><label>Figure 6.</label><caption><p>Female genital structures of <italic><tp:taxon-name><tp:taxon-name-part taxon-name-part-type="genus" reg="Borneophanus">Borneophanus</tp:taxon-name-part><tp:taxon-name-part taxon-name-part-type="species" reg="spinosus">spinosus</tp:taxon-name-part></tp:taxon-name></italic> gen. et sp. n. <bold>A</bold> female genital structures <bold>B</bold> gonocoxites and gonostyli <bold>C, D</bold> spermatheca, lateral view (<bold>C</bold>) and basal view (<bold>D</bold>). Scale bar provided for <bold>B–D</bold>.</p></caption><graphic xmlns:xlink="http://www.w3.org/1999/xlink" xlink:href="zookeys-805-045-g006.jpg" position="float" orientation="portrait" xlink:type="simple" id="oo_248734.jpg"/></fig><fig id="F7" position="float" orientation="portrait"><label>Figure 7.</label><caption><p>Female genital structures of telephanine species. <bold>A</bold><italic><tp:taxon-name><tp:taxon-name-part taxon-name-part-type="genus" reg="Borneophanus">Borneophanus</tp:taxon-name-part><tp:taxon-name-part taxon-name-part-type="species" reg="spinosus">spinosus</tp:taxon-name-part></tp:taxon-name></italic> gen. et sp. n. <bold>B</bold><italic><tp:taxon-name><tp:taxon-name-part taxon-name-part-type="genus" reg="Psammoecus">Psammoecus</tp:taxon-name-part><tp:taxon-name-part taxon-name-part-type="species" reg="dentatus">dentatus</tp:taxon-name-part></tp:taxon-name></italic><bold>C</bold><italic><tp:taxon-name><tp:taxon-name-part taxon-name-part-type="genus" reg="Cryptamorpha">Cryptamorpha</tp:taxon-name-part><tp:taxon-name-part taxon-name-part-type="species" reg="desjardinsi">desjardinsi</tp:taxon-name-part></tp:taxon-name></italic>.</p></caption><graphic xmlns:xlink="http://www.w3.org/1999/xlink" xlink:href="zookeys-805-045-g007.jpg" position="float" orientation="portrait" xlink:type="simple" id="oo_248735.jpg"/></fig></tp:treatment-sec><tp:treatment-sec sec-type="distribution" id="SECID0ENKAE"><title>Distribution.</title><p>Malaysia (Sabah and Sarawak states).</p></tp:treatment-sec><tp:treatment-sec sec-type="etymology" id="SECID0ESKAE"><title>Etymology.</title><p>The new genus name is composed of two words, the locality, Borneo where this new genus was collected, and the Greek <italic>phanos</italic> meaning bright.</p></tp:treatment-sec><tp:treatment-sec sec-type="remarks" id="SECID0E1KAE"><title>Remarks.</title><p>We found sensilla, called digitiform sensilla, each located in a groove on the dorsum of the apical maxillary palpomere. <xref ref-type="bibr" rid="B4">Lawrence and Ślipiński (2013)</xref> stated that such sensilla on apical maxillary palpomere may be present in adephagan and polyphagan beetles, but they have never been described in <tp:taxon-name><tp:taxon-name-part taxon-name-part-type="family">Silvanidae</tp:taxon-name-part></tp:taxon-name>. We confirmed these in genera possessing securiform apical maxillary palpomeres (<tp:taxon-name><tp:taxon-name-part taxon-name-part-type="tribe">Telephanini</tp:taxon-name-part></tp:taxon-name>: <italic><tp:taxon-name><tp:taxon-name-part taxon-name-part-type="genus" reg="Psammoecus">Psammoecus</tp:taxon-name-part><tp:taxon-name-part taxon-name-part-type="species" reg="dentatus">dentatus</tp:taxon-name-part></tp:taxon-name></italic> Grouvelle, 1883; <italic><tp:taxon-name><tp:taxon-name-part taxon-name-part-type="genus" reg="Telephanus">Telephanus</tp:taxon-name-part><tp:taxon-name-part taxon-name-part-type="species" reg="paradoxus">paradoxus</tp:taxon-name-part></tp:taxon-name></italic> Reitter, 1874; <italic><tp:taxon-name><tp:taxon-name-part taxon-name-part-type="genus" reg="Cryptamorpha">Cryptamorpha</tp:taxon-name-part><tp:taxon-name-part taxon-name-part-type="species" reg="desjardinsi">desjardinsi</tp:taxon-name-part></tp:taxon-name></italic> (Guérin-Méneville, 1844), <tp:taxon-name><tp:taxon-name-part taxon-name-part-type="tribe">Brontini</tp:taxon-name-part></tp:taxon-name>: <italic><tp:taxon-name><tp:taxon-name-part taxon-name-part-type="genus" reg="Australohyliota">Australohyliota</tp:taxon-name-part><tp:taxon-name-part taxon-name-part-type="species" reg="mcleayi">mcleayi</tp:taxon-name-part></tp:taxon-name></italic> (Olliff, 1885), <tp:taxon-name><tp:taxon-name-part taxon-name-part-type="family">Cucujidae</tp:taxon-name-part></tp:taxon-name>: <italic><tp:taxon-name><tp:taxon-name-part taxon-name-part-type="genus" reg="Cucujus">Cucujus</tp:taxon-name-part><tp:taxon-name-part taxon-name-part-type="species" reg="bicolor">bicolor</tp:taxon-name-part></tp:taxon-name></italic> Smith, 1851), although, these sensilla vary in the position and size of the area among the genera (Fig. <xref ref-type="fig" rid="F5">5</xref>).</p><p>The spermathecal duct of this new genus is extremely long, likely correlated to the partly coiled flagellum of the male genitalia. However, among <tp:taxon-name><tp:taxon-name-part taxon-name-part-type="tribe">Telephanini</tp:taxon-name-part></tp:taxon-name>, female genital structures have not been studied. For comparison, we examined the female genitalia of <italic><tp:taxon-name><tp:taxon-name-part taxon-name-part-type="genus" reg="Psammoecus">P.</tp:taxon-name-part><tp:taxon-name-part taxon-name-part-type="species" reg="dentatus">dentatus</tp:taxon-name-part></tp:taxon-name></italic> (Fig. <xref ref-type="fig" rid="F7">7B</xref>) and <italic><tp:taxon-name><tp:taxon-name-part taxon-name-part-type="genus" reg="Cryptamorpha">C.</tp:taxon-name-part><tp:taxon-name-part taxon-name-part-type="species" reg="desjardinsi">desjardinsi</tp:taxon-name-part></tp:taxon-name></italic> (Fig. <xref ref-type="fig" rid="F7">7C</xref>) and found that their sper<!--PageBreak-->mathecal ducts are apparently shorter than in the new genus. Additionally, we found further differences in the female genitalia (e.g., gonostyli; spermatheca), thus, future comprehensive study of telephanine female genitalia seems likely to provide some useful taxonomic characters and/or their phylogenetic insights.</p><p>The biology of the new genus is unknown except for the information that one paratype of the type series was collected by beating foliage. This new genus possesses lobed tarsomeres which are shared by most telephanines and seem to be related to the ecology living on dead leaves (<xref ref-type="bibr" rid="B7">Thomas 1984</xref>), thus, they may have ordinary habits of telephanine beetles.</p></tp:treatment-sec><ref-list><ref id="B11"><mixed-citation xmlns:xlink="http://www.w3.org/1999/xlink" xlink:type="simple"><person-group><name name-style="western"><surname>Thomas</surname><given-names>MC</given-names></name><name name-style="western"><surname>Nearns</surname><given-names>EH</given-names></name></person-group> (<year>2008</year>) <article-title>A new genus of telephanine <tp:taxon-name><tp:taxon-name-part taxon-name-part-type="family">Silvanidae</tp:taxon-name-part></tp:taxon-name> (<tp:taxon-name><tp:taxon-name-part taxon-name-part-type="order">Coleoptera</tp:taxon-name-part></tp:taxon-name>: <tp:taxon-name><tp:taxon-name-part taxon-name-part-type="superfamily">Cucujoidea</tp:taxon-name-part></tp:taxon-name>), with a diagnosis of the tribe and key to genera.</article-title><source><tp:taxon-name><tp:taxon-name-part taxon-name-part-type="class">Insecta</tp:taxon-name-part></tp:taxon-name> Mundi</source><volume>0048</volume>: <fpage>1</fpage>–<lpage>14</lpage>. <ext-link xlink:type="simple" ext-link-type="uri" xlink:href="http://digitalcommons.unl.edu/insectamundi/576">http://digitalcommons.unl.edu/insectamundi/576</ext-link></mixed-citation></ref><ref id="B6"><mixed-citation xmlns:xlink="http://www.w3.org/1999/xlink" xlink:type="simple"><person-group><name name-style="western"><surname>Sen Gupta</surname><given-names>T</given-names></name><name name-style="western"><surname>Pal</surname><given-names>TK</given-names></name></person-group> (<year>1996</year>) <source>Fauna of India and the Adjacent Countries. Calvicornia [sic]: <tp:taxon-name><tp:taxon-name-part taxon-name-part-type="order">Coleoptera</tp:taxon-name-part></tp:taxon-name>. Family <tp:taxon-name><tp:taxon-name-part taxon-name-part-type="family">Silvanidae</tp:taxon-name-part></tp:taxon-name>.</source><publisher-name>Zoological Survey of India</publisher-name>, <publisher-loc>Calcutta</publisher-loc>, <size units="page">262 pp</size>.</mixed-citation></ref><ref id="B4"><mixed-citation xmlns:xlink="http://www.w3.org/1999/xlink" xlink:type="simple"><person-group><name name-style="western"><surname>Lawrence</surname><given-names>JF</given-names></name><name name-style="western"><surname>Ślipiński</surname><given-names>A</given-names></name></person-group> (<year>2013</year>) <source>Australian beetles: Morphology, classification and keys.</source><publisher-name>CSIRO</publisher-name>, <publisher-loc>Collingwood</publisher-loc>, <size units="page">561 pp</size>.</mixed-citation></ref><ref id="B7"><mixed-citation xmlns:xlink="http://www.w3.org/1999/xlink" xlink:type="simple"><person-group><name name-style="western"><surname>Thomas</surname><given-names>MC</given-names></name></person-group> (<year>1984</year>) <article-title>A new species of apterous <italic><tp:taxon-name><tp:taxon-name-part taxon-name-part-type="genus">Telephanus</tp:taxon-name-part></tp:taxon-name></italic> (<tp:taxon-name><tp:taxon-name-part taxon-name-part-type="order">Coleoptera</tp:taxon-name-part></tp:taxon-name>: <tp:taxon-name><tp:taxon-name-part taxon-name-part-type="family">Silvanidae</tp:taxon-name-part></tp:taxon-name>) with a discussion of phylogenetic relationships of the <tp:taxon-name><tp:taxon-name-part taxon-name-part-type="family">Silvanidae</tp:taxon-name-part></tp:taxon-name>.</article-title><source>Coleopterists Bulletin</source><volume>38</volume>: <fpage>43</fpage>–<lpage>55</lpage>.</mixed-citation></ref></ref-list></tp:taxon-treatment>
