# Supplementary material for: A new genus and species of Brontinae from Borneo (Coleoptera, Silvanidae)
Source: Zookeys. 2018 Dec 11;(805):45–57. doi: 10.3897/zookeys.805.28757 (PMC6299064; doi:10.3897/zookeys.805.28757)
Supplement: XML Treatment for Borneophanus spinosus [file zookeys.805.28757-treatment2.xml]

<!DOCTYPE tp:taxon-treatment
  PUBLIC "-//TaxonX//DTD Taxonomic Treatment Publishing DTD v0 20100105//EN" "tax-treatment-NSO.dtd">
<tp:taxon-treatment xmlns:tp="http://www.plazi.org/taxpub"><tp:treatment-meta><kwd-group><label>Taxon classification</label><kwd><named-content xmlns:xlink="http://www.w3.org/1999/xlink" content-type="kingdom">Animalia</named-content></kwd><kwd><named-content xmlns:xlink="http://www.w3.org/1999/xlink" content-type="order">Coleoptera</named-content></kwd><kwd><named-content xmlns:xlink="http://www.w3.org/1999/xlink" content-type="family">Silvanidae</named-content></kwd></kwd-group><mixed-citation publication-type="journal"><person-group><name><surname>Yoshida</surname><given-names>Takahiro</given-names></name><name><surname>Hirowatari</surname><given-names>Toshiya</given-names></name></person-group><article-title>A new genus and species of <tp:taxon-name><tp:taxon-name-part taxon-name-part-type="subfamily">Brontinae</tp:taxon-name-part></tp:taxon-name> from Borneo (<tp:taxon-name><tp:taxon-name-part taxon-name-part-type="order">Coleoptera</tp:taxon-name-part></tp:taxon-name>, <tp:taxon-name><tp:taxon-name-part taxon-name-part-type="family">Silvanidae</tp:taxon-name-part></tp:taxon-name>)</article-title><source>Zookeys</source><day>11</day><month>12</month><year>2018</year><volume>2018</volume><issue>805</issue><fpage>45</fpage><lpage>57</lpage><pub-id pub-id-type="doi">10.3897/zookeys.805.28757</pub-id></mixed-citation></tp:treatment-meta><tp:nomenclature><tp:taxon-name>
            <tp:taxon-name-part taxon-name-part-type="genus" reg="Borneophanus">Borneophanus</tp:taxon-name-part>
            <tp:taxon-name-part taxon-name-part-type="species" reg="spinosus">spinosus</tp:taxon-name-part>
            <object-id xmlns:xlink="http://www.w3.org/1999/xlink" content-type="zoobank" xlink:type="simple">http://zoobank.org/D8D16E65-0970-49BE-BC6E-DB0A4D1A4805</object-id>
          </tp:taxon-name><tp:taxon-status xmlns:xlink="http://www.w3.org/1999/xlink" xlink:type="simple">sp. n.</tp:taxon-status><xref ref-type="fig" rid="F1">Figs 1</xref><xref ref-type="fig" rid="F2">, 2</xref><xref ref-type="fig" rid="F3">, 3</xref><xref ref-type="fig" rid="F4">, 4</xref><xref ref-type="fig" rid="F6">, 6</xref><xref ref-type="fig" rid="F7">, 7A</xref></tp:nomenclature><tp:treatment-sec sec-type="Type series" id="SECID0EARAE"><title>Type series.</title><p><bold>Holotype</bold>: male, Poling near Ranau, Sabah State, Malaysia, 26 Apr 1980, M &amp; A Sakai leg. (<named-content xmlns:xlink="http://www.w3.org/1999/xlink" content-type="dwc:institutional_code" xlink:type="simple">EUMJ</named-content>). <bold>Paratypes</bold>: [Sabah State] 1 male and 1 female, same data as <!--PageBreak-->the holotype (<named-content xmlns:xlink="http://www.w3.org/1999/xlink" content-type="dwc:institutional_code" xlink:type="simple">EUMJ</named-content>); 1 female, Sandakan Bay (SW), Sapagaya Lumber Camp (2–20 m), 1 Nov 1957, JL Gressitt leg. (<named-content xmlns:xlink="http://www.w3.org/1999/xlink" content-type="dwc:institutional_code" xlink:type="simple">ANIC</named-content>); 1 female, Poring Hot Springs, Mt. Kinabalu National Park (486 m), 8–14 May 1987, DE Bright leg., Beating foliage. (<named-content xmlns:xlink="http://www.w3.org/1999/xlink" content-type="dwc:institutional_code" xlink:type="simple">ANIC</named-content>; Loan from USNMNH 2031682). [Sarawak State] 1 male, Gunong Matang (120 m), 13 Sept 1958, JL Gressitt leg. (<named-content xmlns:xlink="http://www.w3.org/1999/xlink" content-type="dwc:institutional_code" xlink:type="simple">ANIC</named-content>).</p></tp:treatment-sec><tp:treatment-sec sec-type="diagnosis" id="SECID0EFSAE"><title>Diagnosis.</title><p>This new species is superficially similar to some <italic><tp:taxon-name><tp:taxon-name-part taxon-name-part-type="genus" reg="Telephanus">Telephanus</tp:taxon-name-part></tp:taxon-name></italic> species bearing long spines on lateral pronotum and elytra. This new species can be easily distinguished from these species by the distinct pair of longitudinal frontal lines, the asymmetric shaped antennomere X, and the sharply protruding elytral apices.</p></tp:treatment-sec><tp:treatment-sec sec-type="description" id="SECID0ESSAE"><title>Description.</title><p><bold><abbrev xmlns:xlink="http://www.w3.org/1999/xlink" xlink:title="HL + PL + EL" id="ABBRID0EZSAE" xlink:type="simple">BL</abbrev></bold>: 4.47–5.28 mm (n = 5). <italic>Coloration</italic> (Fig. <xref ref-type="fig" rid="F1">1</xref>). Surface yellowish to reddish brown, mostly unicolored; legs and setae lighter colored. <italic>Head</italic> (Figs <xref ref-type="fig" rid="F1">1</xref>–<xref ref-type="fig" rid="F3">3</xref>) subquadrate, <abbrev xmlns:xlink="http://www.w3.org/1999/xlink" xlink:title="length from anterior margin of clypeus to imaginary line between posterior margins of temples in dorsal view measured along the median line" id="ABBRID0ENTAE" xlink:type="simple">HL</abbrev> 0.61–0.70 mm; <abbrev xmlns:xlink="http://www.w3.org/1999/xlink" xlink:title="greatest width of head across eyes" id="ABBRID0ERTAE" xlink:type="simple">HW</abbrev> 0.87–1.03 mm; <abbrev xmlns:xlink="http://www.w3.org/1999/xlink" xlink:title="greatest width of head across eyes" id="ABBRID0EVTAE" xlink:type="simple">HW</abbrev>/<abbrev xmlns:xlink="http://www.w3.org/1999/xlink" xlink:title="length from anterior margin of clypeus to imaginary line between posterior margins of temples in dorsal view measured along the median line" id="ABBRID0EZTAE" xlink:type="simple">HL</abbrev> 1.37–1.46; <abbrev xmlns:xlink="http://www.w3.org/1999/xlink" xlink:title="narrowest width of interspace between eyes" id="ABBRID0E4TAE" xlink:type="simple">IE</abbrev>/<abbrev xmlns:xlink="http://www.w3.org/1999/xlink" xlink:title="length from anterior margin of clypeus to imaginary line between posterior margins of temples in dorsal view measured along the median line" id="ABBRID0EBUAE" xlink:type="simple">HL</abbrev> 0.90–1.04 (n = 5). Eye roundly protruding, as long as length of antennomere IX. Punctation strong and distinct, absent laterally to frontal lines; ventral surface with sparser punctation, impunctate medially. Pubescence fine, composed of short to long <!--PageBreak-->setae, setae located on posterior margin of each puncture or on very minute tubercles lateral to frontal lines. Labrum (Fig. <xref ref-type="fig" rid="F3">3B</xref>) ventrally with many setae along anterior margin, dorsally with somewhat dense pubescence composed of short to medium length setae. Antenna (Fig. <xref ref-type="fig" rid="F3">3A</xref>) with long and somewhat thick scape, three times as long as antennomere II; very densely covered with fine and medium length to long setae; antennal length and approximate ratios of antennomere lengths of holotype as follows: 3.10 mm; 3.0 : 1.0 : 1.3 : 1.4 : 1.4 : 1.4 : 1.4 : 1.4 : 1.4 : 1.3 : 2.2. Mandible (Fig. <xref ref-type="fig" rid="F3">3C, D</xref>) ventrally with a stout tooth protruding apically, with a wide tooth on <!--PageBreak-->inner margin near apex, ventrally densely covered with many asperities near the inner tooth, densely, finely pubescent on approx. anterior 1/3 of inner margin, punctation very fine and partly very dense, sparse or absent near apex, lateral and molar regions, <!--PageBreak-->dorsally with one long seta near apex and some setae of medium length on outer lateral region, with some short setae near mycangium; mola widely extended posteriorly, with some teeth and dense cuticular spines on posterior 1/3 of inner margin; mycangium located on middle of posterior area, opening towards outer lateral margin, longitudinally depressed on and around mycangium. Maxilla (Fig. <xref ref-type="fig" rid="F3">3E</xref>): lacinia with two long apical blunt teeth, dorsally with some setae in a longitudinal row along inner margin, few apically, these setae long, with several long setae along apical 2/5 of lateral margin; galea long and flattened, somewhat membranous; distigalea with short to very long, dense pubescence, dorsally with a short row of several short setae and one long seta on posterior half, connected to basigalea by a membrane; palpifer longitudinally oblong, ventrally with several short setae; palpomere 1 very small, extended at inner distal portion; palpomere 2 approx. twice as long as palpomere 1, strongly widened distally, with some short setae, with one very long seta on inner distal portion; palpomere 3 longer than palpomere 2, widened distally, covered with setae of various length, with one very long seta on inner distal portion; palpomere 4 securiform, strongly expanded, 2.5 times as long as palpomere 3, densely covered with short to medium length setae, densely with very short setae along distal margin; stipes ventrally with some medium length setae. Labium (Fig. <xref ref-type="fig" rid="F3">3F</xref>) distinctly divided from ligula; prementum gradually widened distally, with several long setae along distal margin, with pair of long setae and few short setae near palps; palpomere 1 very small, with few short setae, with a puncture on inner side; palpomere 2 densely covered <!--PageBreak-->with many setae of various lengths; palpomere 3 densely covered with many setae of medium length, ventrally with several thick and long to medium length setae near distal margin, distally and densely covered with minute setae; mentum somewhat strongly widening proximally, partly somewhat densely covered with long setae. <italic>Thorax and abdomen</italic> (Figs <xref ref-type="fig" rid="F1">1</xref>, <xref ref-type="fig" rid="F2">2</xref>, <xref ref-type="fig" rid="F4">4A–C</xref>). Pronotum wider than long, <abbrev xmlns:xlink="http://www.w3.org/1999/xlink" xlink:title="length of pronotum measured along the median line" id="ABBRID0EPVAE" xlink:type="simple">PL</abbrev> 1.00–1.18 mm; <abbrev xmlns:xlink="http://www.w3.org/1999/xlink" xlink:title="greatest width of pronotum, excluding teeth" id="ABBRID0ETVAE" xlink:type="simple">PW</abbrev> 1.14–1.44 mm; <abbrev xmlns:xlink="http://www.w3.org/1999/xlink" xlink:title="greatest width of pronotum, excluding teeth" id="ABBRID0EXVAE" xlink:type="simple">PW</abbrev>/<abbrev xmlns:xlink="http://www.w3.org/1999/xlink" xlink:title="length of pronotum measured along the median line" id="ABBRID0E2VAE" xlink:type="simple">PL</abbrev> 1.15–1.24 (n = 6), enlarged around anterior angles and anterior 1/3 of lateral margins, with numerous minute setiferous tubercles densely covering lateral margins and sparser on anterior and posterior margins, with a long spine on each tubercle, somewhat densely covered with fine and long pubescence except on margins; punctation coarse, similar to vertex. Thoracic ventrites with punctation sparser than on dorsum, with pubescence shorter and sparser than on dorsum, densely covered with numerous short setae on anterior margin of proventrite; intercoxal process of procoxae widest at posterior 2/5, strongly narrowed around anterior 1/5 to 2/5, somewhat extended around posterior angles; mesocoxal process narrowed posteriorly, widened around apex. Scutellar shield (Figs <xref ref-type="fig" rid="F1">1A</xref>, <xref ref-type="fig" rid="F2">2</xref>) approx. twice as wide as long, wider than eye length, with few short setae. Legs somewhat thin; trochanters small, with sparse setae of various lengths, with one long seta; femora somewhat thin, densely covered with thin and medium length setae; profemora a little expanded; tibiae thin but gradually widening distally, with similar pubescence of femora, with some conical setae around apices; tarsomere 5 long, approx. 3 times as long as 4 (Fig. <xref ref-type="fig" rid="F4">4A,B</xref>). Abdomen (Fig. <xref ref-type="fig" rid="F4">4C</xref>) 1.5 times as long as wide; intercoxal process somewhat wide and moderately rounded anteriorly; 1<sup>st</sup> and 2<sup>nd</sup> abdominal ventrites with strong lateral protuberances; punctation sparse, weaker toward posterior; setae similar to those on thoracic ventrites. <italic>Elytra</italic> (Figs <xref ref-type="fig" rid="F1">1A</xref>, <xref ref-type="fig" rid="F2">2</xref>) long, sub-parallel for approximately the anterior 2/3, <abbrev xmlns:xlink="http://www.w3.org/1999/xlink" xlink:title="length of elytra measured along the median line" id="ABBRID0E4WAE" xlink:type="simple">EL</abbrev> 2.84–3.40 mm (n = 6); <abbrev xmlns:xlink="http://www.w3.org/1999/xlink" xlink:title="greatest combined width of elytra" id="ABBRID0EBXAE" xlink:type="simple">EW</abbrev> 1.46–1.76 mm at approximately 1/3 length (n = 6); <abbrev xmlns:xlink="http://www.w3.org/1999/xlink" xlink:title="greatest combined width of elytra" id="ABBRID0EFXAE" xlink:type="simple">EW</abbrev>/<abbrev xmlns:xlink="http://www.w3.org/1999/xlink" xlink:title="length of elytra measured along the median line" id="ABBRID0EJXAE" xlink:type="simple">EL</abbrev> 0.51–0.52 (n = 6); <abbrev xmlns:xlink="http://www.w3.org/1999/xlink" xlink:title="greatest combined width of elytra" id="ABBRID0ENXAE" xlink:type="simple">EW</abbrev>/<abbrev xmlns:xlink="http://www.w3.org/1999/xlink" xlink:title="HL + PL + EL" id="ABBRID0ERXAE" xlink:type="simple">BL</abbrev> 0.32–0.34 (n = 5); apices sharply protruding and triangular, with rows of punctures almost as wide as interstices, with short and thin setae on anterior margins of the punctures, with very minute setiferous tubercles on the spaces between rows, with long and thin setae on the tubercles, these setae near lateral margins thick, densely with many spines of long and medium lengths on lateral margins. <italic>Male genitalia</italic> (Fig. <xref ref-type="fig" rid="F4">4D–H</xref>). Tergite VIII (Fig. <xref ref-type="fig" rid="F4">4D</xref>) square, longer than wide, with rounded posterior margin, with many setae of various lengths around posterior margin; lateral margins protruding inwards near middle and connected with sternite VIII; sternite VIII (Fig. <xref ref-type="fig" rid="F4">4D</xref>) square, almost as long as wide, with rounded posterior margin, with many setae of various lengths on posterior half, with few long setae along posterior margin near posterior angles; spiculum gastrale (Fig. <xref ref-type="fig" rid="F4">4E</xref>) Y-shaped, with thin strut, bifurcating at around midlength, with simple branches; branches covered with membrane. Median lobe (Fig. <xref ref-type="fig" rid="F4">4H</xref>) very long and thin, gradually narrowed toward apex, with internal sac exposed for the apical 1/6, densely punctate around apex. Parameres (Fig. <xref ref-type="fig" rid="F4">4F, G</xref>) long, flattened, subparallel, dorsally excavated near bases, dorsally without punctures and setae, ventrally densely covered with many setae of various lengths except on bases, with a few long setae along apical margins. Phallobase (Fig. <xref ref-type="fig" rid="F4">4F</xref>) long and subparallel; tegminal strut connected to basal piece around midlength; basal piece long; posterior margin of upper layer very deeply and sharply <!--PageBreak-->incised; posterior margin of lower layer widely extended anteriorly, somewhat membranous. Internal sac (Fig. <xref ref-type="fig" rid="F3">3H</xref>) minutely spinous around midlength; flagellum long, with two coiled sections near posterior 1/3.</p><p><bold>Female genitalia</bold> (Figs <xref ref-type="fig" rid="F6">6</xref>, <xref ref-type="fig" rid="F7">7A</xref>). Gonostyli (Fig. <xref ref-type="fig" rid="F6">6B</xref>) with a long seta and setae of various length on apical 1/3, shorter than gonocoxite; spermatheca (Fig. <xref ref-type="fig" rid="F6">6C, D</xref>) bean-shaped and gradually enlarged distally, basally with a small sac connected to spermathecal duct, basis somewhat strongly explanate, with membranous spermathecal gland on basal 1/3, somewhat membranous near midlength.</p></tp:treatment-sec><tp:treatment-sec sec-type="distribution" id="SECID0ENZAE"><title>Distribution.</title><p>Malaysia (Sabah and Sarawak states).</p></tp:treatment-sec><tp:treatment-sec sec-type="etymology" id="SECID0ESZAE"><title>Etymology.</title><p>The specific name means thorny and indicates the characteristic long spines.</p></tp:treatment-sec><tp:treatment-sec sec-type="remarks" id="SECID0EXZAE"><title>Remarks.</title><p>This new species possesses characteristic long spines covering the lateral margins of pronotum and elytra. In possessing such setation, some <italic><tp:taxon-name><tp:taxon-name-part taxon-name-part-type="genus" reg="Telephanus">Telephanus</tp:taxon-name-part></tp:taxon-name></italic> species (e.g., <italic><tp:taxon-name><tp:taxon-name-part taxon-name-part-type="genus" reg="Telephanus">T.</tp:taxon-name-part><tp:taxon-name-part taxon-name-part-type="species" reg="paradoxus">paradoxus</tp:taxon-name-part></tp:taxon-name></italic> and <italic><tp:taxon-name><tp:taxon-name-part taxon-name-part-type="genus" reg="Telephanus">T.</tp:taxon-name-part><tp:taxon-name-part taxon-name-part-type="species" reg="sellatus">sellatus</tp:taxon-name-part></tp:taxon-name></italic> Sharp, 1899) are superficially similar to this new species. They can be easily distinguished by the diagnostic character states of these genera. Otherwise, like <italic><tp:taxon-name><tp:taxon-name-part taxon-name-part-type="genus" reg="Telephanus">Telephanus</tp:taxon-name-part></tp:taxon-name></italic>, such setation often occurs as a taxonomic character at the species or species group level; thus, the setal situation is not regarded as a character of this new genus.</p><!--PageBreak--></tp:treatment-sec><tp:treatment-sec><!--Section generated to contain objects referenced in tp:taxon-treatment.--><fig id="F1" position="float" orientation="portrait"><label>Figure 1.</label><caption><p>Habitus of <italic><tp:taxon-name><tp:taxon-name-part taxon-name-part-type="genus" reg="Borneophanus">Borneophanus</tp:taxon-name-part><tp:taxon-name-part taxon-name-part-type="species" reg="spinosus">spinosus</tp:taxon-name-part></tp:taxon-name></italic> gen. et sp. n., holotype, male. <bold>A</bold> dorsal <bold>B</bold> ventral aspect.</p></caption><graphic xmlns:xlink="http://www.w3.org/1999/xlink" xlink:href="zookeys-805-045-g001.jpg" position="float" orientation="portrait" xlink:type="simple" id="oo_248729.jpg"/></fig><fig id="F2" position="float" orientation="portrait"><label>Figure 2.</label><caption><p>Close-up image of head, pronotum, scutellar shield and basis of elytra of <italic><tp:taxon-name><tp:taxon-name-part taxon-name-part-type="genus" reg="Borneophanus">Borneophanus</tp:taxon-name-part><tp:taxon-name-part taxon-name-part-type="species" reg="spinosus">spinosus</tp:taxon-name-part></tp:taxon-name></italic> gen. et sp. n., holotype, male.</p></caption><graphic xmlns:xlink="http://www.w3.org/1999/xlink" xlink:href="zookeys-805-045-g002.jpg" position="float" orientation="portrait" xlink:type="simple" id="oo_248730.jpg"/></fig><fig id="F3" position="float" orientation="portrait"><label>Figure 3.</label><caption><p>Antenna and mouth parts of <italic><tp:taxon-name><tp:taxon-name-part taxon-name-part-type="genus" reg="Borneophanus">Borneophanus</tp:taxon-name-part><tp:taxon-name-part taxon-name-part-type="species" reg="spinosus">spinosus</tp:taxon-name-part></tp:taxon-name></italic> gen. et sp. n., paratype, male. <bold>A</bold> Right antenna <bold>B</bold> labrum, dorsal view <bold>C, D</bold> right mandible, ventral view (<bold>C</bold>) and dorsal view (<bold>D</bold>) <bold>E</bold> right maxilla, dorsal view <bold>F</bold> labium, ventral view. An arrow indicates digitiform sensilla.</p></caption><graphic xmlns:xlink="http://www.w3.org/1999/xlink" xlink:href="zookeys-805-045-g003.jpg" position="float" orientation="portrait" xlink:type="simple" id="oo_248731.jpg"/></fig><fig id="F4" position="float" orientation="portrait"><label>Figure 4.</label><caption><p>Tarsomeres and abdominal parts including the male genital structures of <italic><tp:taxon-name><tp:taxon-name-part taxon-name-part-type="genus" reg="Borneophanus">Borneophanus</tp:taxon-name-part><tp:taxon-name-part taxon-name-part-type="species" reg="spinosus">spinosus</tp:taxon-name-part></tp:taxon-name></italic> gen. et sp. n., holotype. <bold>A, B</bold> Tarsomeres, dorsal view (<bold>A</bold>) and lateral view (<bold>B</bold>) <bold>C</bold> abdominal ventries <bold>D</bold> eighth abdominal segments, ventral view <bold>E</bold> spiculum gastrale, ventral view <bold>F</bold> tegmen, ventral view <bold>G</bold> paramere, dorsal view <bold>H</bold> median lobe and internal sac, ventral view.</p></caption><graphic xmlns:xlink="http://www.w3.org/1999/xlink" xlink:href="zookeys-805-045-g004.jpg" position="float" orientation="portrait" xlink:type="simple" id="oo_248732.jpg"/></fig><fig id="F6" position="float" orientation="portrait"><label>Figure 6.</label><caption><p>Female genital structures of <italic><tp:taxon-name><tp:taxon-name-part taxon-name-part-type="genus" reg="Borneophanus">Borneophanus</tp:taxon-name-part><tp:taxon-name-part taxon-name-part-type="species" reg="spinosus">spinosus</tp:taxon-name-part></tp:taxon-name></italic> gen. et sp. n. <bold>A</bold> female genital structures <bold>B</bold> gonocoxites and gonostyli <bold>C, D</bold> spermatheca, lateral view (<bold>C</bold>) and basal view (<bold>D</bold>). Scale bar provided for <bold>B–D</bold>.</p></caption><graphic xmlns:xlink="http://www.w3.org/1999/xlink" xlink:href="zookeys-805-045-g006.jpg" position="float" orientation="portrait" xlink:type="simple" id="oo_248734.jpg"/></fig><fig id="F7" position="float" orientation="portrait"><label>Figure 7.</label><caption><p>Female genital structures of telephanine species. <bold>A</bold><italic><tp:taxon-name><tp:taxon-name-part taxon-name-part-type="genus" reg="Borneophanus">Borneophanus</tp:taxon-name-part><tp:taxon-name-part taxon-name-part-type="species" reg="spinosus">spinosus</tp:taxon-name-part></tp:taxon-name></italic> gen. et sp. n. <bold>B</bold><italic><tp:taxon-name><tp:taxon-name-part taxon-name-part-type="genus" reg="Psammoecus">Psammoecus</tp:taxon-name-part><tp:taxon-name-part taxon-name-part-type="species" reg="dentatus">dentatus</tp:taxon-name-part></tp:taxon-name></italic><bold>C</bold><italic><tp:taxon-name><tp:taxon-name-part taxon-name-part-type="genus" reg="Cryptamorpha">Cryptamorpha</tp:taxon-name-part><tp:taxon-name-part taxon-name-part-type="species" reg="desjardinsi">desjardinsi</tp:taxon-name-part></tp:taxon-name></italic>.</p></caption><graphic xmlns:xlink="http://www.w3.org/1999/xlink" xlink:href="zookeys-805-045-g007.jpg" position="float" orientation="portrait" xlink:type="simple" id="oo_248735.jpg"/></fig></tp:treatment-sec></tp:taxon-treatment>
